# Supplementary material for: Epidemiological and Occupational Pattern of Patch-Test Reactions to p-Tert-butylphenol-formaldehyde Resin in North-Eastern Italy, 1997–2021
Source: Life (Basel). 2025 Apr 25;15(5):698. doi: 10.3390/life15050698 (PMC12113552; doi:10.3390/life15050698)
Supplement: Supplementary file 1 [file life-15-00698-s001.zip]

Archive with 1 entries (1 files):
- life-3570463-supplementary.pdf
